# Supplementary material for: Wnt1 silences chemokine genes in dendritic cells and induces adaptive immune resistance in lung adenocarcinoma
Source: Nat Commun. 2019 Mar 29;10:1405. doi: 10.1038/s41467-019-09370-z (PMC6441097; doi:10.1038/s41467-019-09370-z)
Supplement: Supplementary file 4 — Source data [file 41467_2019_9370_MOESM4_ESM.xlsx]

## Sheet: Figure 1
Figure 1B
	rWNT1	CD8		rWNT1	GRANZB
	0.26	146		1.17	16.1
	0.41	0		1.24	27.7
	0.56	186		1.52	16.7
	0.58	73		1.54	32.6
	0.58	147		1.76	10
	0.67	131		1.93	22.6
	0.7	276		2.43	0.58
	0.77	313		2.66	12.7
	1	601		2.81	10.5
	1.17	119		3.27	63.7
	1.24	742		3.59	14.2
	1.52	368		3.6	18.9
	1.54	484		4.18	0
	1.76	77		4.61	0.62
	1.93	90		5.16	10
	2.43	105		5.86	53.8
	2.66	194		6.04	13.5
	2.81	95		6.58	17.3
	3.27	210		7.46	23.3
	3.59	284		8.67	10.1
	3.6	920		10.85	0.21
	4.18	59		14.38	0.28
	4.61	260		14.67	0.03
	5.16	132		18.87	0.75
	5.86	236		19.31
	6.04	67		44.58
	6.58	68
	7.46	72
	8.67	44
	10.85	73
	14.38	39
	14.67	116
	18.87	3
	19.31
	44.58

## Sheet: Figure 2
Figure 2A						Figure 2B	empty	wnt1		Figure 2C	empty	wnt1		Figure 2E				Figure 2F											Figure 2G				Figure 2H						Figure 2I
						tumor burden	506487	712177		tumor burden	6809.02	2113.26						tumor volume																					tumor burden
Western blot							478310	2503445			15301.5	1912.83		cDCs/LLC	empty	wnt1			DAY 0										dextra/LLC	empty	wnt1		Western blot						scr	shWNT1	scr + aCD8	shWNT1 + aCD8
							133927	830686			109755	25360.8			0.0343335	0.0758181		empty RAG	0	0	0	0	0	0	0	0	0			0.0154374	0.0036214								131373	82563.8	3435237	838104
							2339023	3267917			8187.06	73405.6			0.0233994	0.0379892		wnt1 RAG	0	0	0	0	0	0	0	0				0.0045135	0.00189								1348724	511786	1445395	2122965
							1884193	1538055			29017.1	147365			0.0189459	0.0441014		empty WT	0	0	0	0								0.008172	0.0042511								2165249	79611.2	2047145	1954071
							1453949	1539177			178687	287378			0.0208005	0.0226768		wnt1 WT	0	0	0	0	0	0						0.0060445	0.0033705								350085	257533	1064150	1165370
							1282677	2161146				236997			0.0213486	0.0306345														0.0068259	0.0009108								1483597	652880	3671432	827644
							1192386	1096939							0.072576	0.00324893			DAY 11											0.0052392	0.0008989								1453949	282979	1942850	383920
							534037	1800000							0.0181852	0.0149046		empty RAG	138	126	103	159	71	108	79	102	108												1282677	18857.1	2928706	114216
							878890	2255018								0.0146199		wnt1 RAG	0	128	0	104	0	56	0	130			CD44 MFI	empty	wnt1								1192386	22462.7
																		empty WT	26	0	109	48								5386	8759								534037	172274
																		wnt1 WT	126	131	137	68	250	82						12523	7025								878890	247127
														CD8/LLC	empty	wnt1														5624	8131								1075585
															0.422658	0.22316			DAY 14											11707	6103								2237291
															0.43478	0.184691		empty RAG	217	198	170	232	135	162	173	201	201			10633	5320								735242
															0.427896	0.299338		wnt1 RAG	110	261	193	181	109	177	149	209				9665	4608								993017
															0.973273	0.225963		empty WT	27	286	164	75								6836	5420								365456
															0.350797	0.226219		wnt1 WT	286	401	317	198	581	144						6484	6129
															0.556881																4065
																			DAY 19												5700
																		empty RAG	512	862	640	562	578	753	586	1414	1115												dextra/LLC	scr	shWNT1
														CD4/LLC	empty	wnt1		wnt1 RAG	670	718	958	525	1624	457	407	1176														0.00142755	0.00479346
															0.817249	0.912043		empty WT	754	435	368	288																		0.00023887	0.00037629
															0.721097	0.852113		wnt1 WT	854	623	1118	623	907	329																0.00073329	0.00239767
															0.688148	0.765673																								0.00100251	0.00245023
															0.532636	0.499108			DAY 26																					0.00066696	0.00056254
															0.467239	0.469654		empty RAG	2000	2800	2400	2400	2400	3200	2400	6000	4000													0	0.00479489
															0.247781	0.396549		wnt1 RAG	2800	2800	4000	2000	6000	2000	1600	4000														0.00182454	0.00423729
																0.307048		empty WT	1200	693	960
																		wnt1 WT	2909	2093	2583	3573	886
																																							PD-1 MFI	scr	shWNT1
														B cells/LLC	empty	wnt1																								2873	353
															1.16032	1.61077																								1367	1636
															0.904989	1.22806																								2919	296
															0.589185	2.31044																								2469	1440
															0.687752	0.622131																								1700	900
															0.582583	0.432257																								2198.19	1961.31
															1.92308	0.627419																	MTT assay							2113.59	1882.35
															0.203782	0.364658																	absorbance	empty	wnt1					2017.71	1942.98
																0.88067																		3.3389	3.1016					2636.7	1959.9
																																		3.2398	3.0577					2227.8	2454.81
																																		3.2518	3.0802					2377.26	1711.74
																																		3.2099	2.9922
																																		3.2302	3.0453
MTT assay																																		3.1913	2.7599
absorbance	empty	wnt1
	2.151	2.025
	2.027	1.908
	1.971	1.901
	1.866	1.699
	1.843	1.714
	1.917	1.763

## Sheet: Figure 3
Figure 3A					Figure 3B				Figure 3C				Figure 3D					Figure 3E			Figure 3F				Figure 3G				Figure 3I																	Figure 3K
tumor burden					OTI/LLC	empty	wnt1		PD-1 MFI	empty	wnt1		TIGIT (%OTI)	empty	wnt1			TBEtlowEOMEShi	empty	wnt1	OTI absol.No	empty	wnt1		relative	empty	wnt1		tumor volume																	OTI-Tcm (%CD8)	empty	wnt1
empty	empty+OTI	wnt1	wnt1+OTI			0.00459	0.00304			597	763			1.33	29.2			(%PD-1+ OTI)	14.1	17.2		1265.2	908.61		cytotoxicity	4	1																				0.64	0.24
878890	405388	2255018	552207			0.00508	0.00211			781	1327			2.28	10.7				4.97	26.3		1663.35	1448.73			39	5			DAY 0																	0.4	0.37
1453949	498115	1539177	602487			0.01028	0.00393			847	2044			4.62	83.3				11.6	16.1		1174.76	490.31			15	7		empty	0	0	0	0	0	0	0	0	0	0	0	0	0	0				0.38	0.21
1282677	133405	2161146	690289			0.02532	0.00325			544	2011			23.4	14.7				15	21.8		2770.1	733.89			8	5		wnt1	0	0	0	0	0	0	0	0	0	0	0	0	0	0				0.47	0.37
1192386	126041	1096939	1461767			0.01779	0.00448			982	1354			27.6	39.5				13.8	20.7		2966.62	352.02			11	3
534037	70696.4	1800000	1641921											20.2	17.3					16.8							0
														13	43.2															DAY 8
														21.6	24.4														empty	78.53	57.8	39.69	61.61	54.51	27.14	31.11	78.53	57.8	39.69	61.61	54.51	27.14	31.11
															31.6														wnt1	62.33	65.21	29.91	58.31	43.83	44.51	15.61	62.33	65.21	29.91	58.31	43.83	44.51	15.61
															40						BrdU (%OTI)	empty	wnt1
																						64.8	30.6
																						41	33.1							DAY 11
													TIM 3 (%OTI)	empty	wnt1							54.8	28.1						empty	84.75	75.78	74.18	65.94	58.81	28.77	24.13	84.75	75.78	74.18	65.94	58.81	28.77	24.13
														7.09	13.5							45.6	43.9						wnt1	80.52	75.08	68.21	64.92	47.31	28.46	13.85	80.52	75.08	68.21	64.92	47.31	28.46	13.85
														6.9	5.66							68.1	36.8
														2.38	21.6								48.7
														1.45	11															DAY 15
														3.92	36.8														empty	173.76	73.92	193.91	192.6	154.11	16.74	60.23	173.76	73.92	193.91	192.6	154.11	16.74	60.23
														2.21	5														wnt1	224.07	121.25	90.04	66.92	92.82	28.76	7.68	224.07	121.25	90.04	66.92	92.82	28.76	7.68
														0.76	29.2
														8.67	7.14
															77.8															DAY 18
															9.2														empty	79.07	63.98	506.63	190.61	326.9	46.81	105.79	79.07	63.98	506.63	190.61	326.9	46.81	105.79
															45.6														wnt1	308.64	364.17	241.88	127.49	90.96	76.26	10.78	308.64	364.17	241.88	127.49	90.96	76.26	10.78
																														DAY 20
																													empty	80.3477	121.627	879.279	165.883	543.322	90.5339	127.621	80.3477	121.627	879.279	165.883	543.322	90.5339	127.621
																													wnt1	295.64	237.093	434.08	141.917	142.609	136.895	30.6953	295.64	237.093	434.08	141.917	142.609	136.895	30.6953
																														DAY 22
																													empty	124.99	124.8	628.22	241.06	869.31	142.32	164.85	124.99	124.8	628.22	241.06	869.31	142.32	164.85
																													wnt1	299.07	390.63	881.98	242.87	244.61	255.01	61.01	299.07	390.63	881.98	242.87	244.61	255.01	61.01
																														DAY 25
																													empty	241.79	260.52	671.83	319.64	1034.07	241.64	525.37	241.79	260.52	671.83	319.64	1034.07	241.64	525.37
																													wnt1	465.59	1818.58	799.24	461.48	514.95	195.93	465.59	1818.58	799.24	461.48	514.95	195.93
																														DAY 27
																													empty	481.66	300.41	812.33	534.06	925.9	405.25	671.57	481.66	300.41	812.33	534.06	925.9	405.25	671.57
																													wnt1	437.86	2947.77	1234.29	768.08	1079.35	337.02	437.86	2947.77	1234.29	768.08	1079.35	337.02
																														DAY 29
																													empty	483.659	388.749	426.832	812.205	322.836	736.878	483.659	388.749	426.832	812.205	322.836	736.878
																													wnt1	475.356	3260.67	1588.14	782.03	1212.07	377.713	475.356	3260.67	1588.14	782.03	1212.07	377.713
																													OTI CFSE MFI	empty	wnt1
																														1144	1358
																														1260	1332
																														1228	1215
																														1040	1220
																														1139	1300
[truncated: 5 more columns]

## Sheet: Figure 4
Figure 4A				Figure 4C						Figure 4D						Figure 4E								Figure 4F
				tumor burden	zDC sham	zDC sham	zDC +DTR	zDC +DTR								tumor volume								tumor volume
b-cat (%cDCS)	empty	wnt1			empty	wnt1	empty	wnt1		p-S6 MFI	empty	wnt1					DAY 0								DAY 0
	13.5	50.9			275600	946000	198900	540000			4700	3900				empty-cDC primed OTI	0	0	0	0				CTL	0	0	0	0	0
	29.7	38.3			355000	1638000	455800	1441800			5100	4000				wnt1-cDC primed OTI	0	0	0	0	0	0		OTI	0	0	0	0	0
	14.9	42			152600	1043100	209000	396000			4600	4100												empty cDCS+OTI	0	0	0	0	0	0
	29.7	34.9			270600	342700	1168200	295500			4660	4250												wnt1 cDCS+OTI	0	0	0	0	0	0	0
	20.9	33.2			1366200	933100	515840	320100			4620	4170					DAY 14
	40.3	21.2						399000								empty-cDC primed OTI	72.93	61.03	153.73	0
	20.3	28.5														wnt1-cDC primed OTI	124.18	83.13	0	0	11.6	76.74			DAY 10
	20.9	22.6																						CTL	58.6305	62.3485	52.1262	0	0
	14.1	22.6																						OTI	0	0	0	0	0
		33															DAY 17							empty cDCS+OTI	0	0	0	12.3142	79.38	83.75
																empty-cDC primed OTI	152.44	117.71	310.6	0				wnt1 cDCS+OTI	147.289	67.0602	0	43.4778	20.1958	41.2898	77.6027
b-cat (MFI)	empty	wnt1								p-AKT MFI	empty	wnt1				wnt1-cDC primed OTI	371.47	239.98	0	13.14	130.8	116.39
	269	794									19115	18947
	391	517									21283	15897													DAY 15
	248	558									19271	17280					DAY 21							CTL	215.622	213.072	319.506	453.67	165.484
	443	447									21323	16283				empty-cDC primed OTI	220.41	177.24	659.81	20.81				OTI	0	0	0	0	0
	371	415										18040				wnt1-cDC primed OTI	856.85	400.5	804.77	772.77	311.99	173.29		empty cDCS+OTI	0	0	0	153.81	413.559	187.108
	520	326																						wnt1 cDCS+OTI	1088.78	573.707	0	61.364	231.987	495.332	503.722
	326	347
	293	288															DAY 24
	235	318														empty-cDC primed OTI	411.69	478.19	1055.18	79.42					DAY 20
		473								GRANZB (%OTI)	empty	wnt1				wnt1-cDC primed OTI	1692.84	684.71	1925.86	1345.58	779.66	479.88		CTL	290.229	687.908	912.163	585.44	709.72
											25.8	19.9												OTI	0	0	0	0	0
											22.5	23.7												empty cDCS+OTI	0	0	0	394.893	250.809	881.092
b-cat (absol.No)	empty	wnt1									31.7	20.6					DAY 26							wnt1 cDCS+OTI	1347.38	1063.42	0	226.936	1354.32	962.2	472.199
	10947.1	91375.7									31.2	21.9				empty-cDC primed OTI	530.73	547.8	1090.36	114.88
	8494.2	377657									24.5	20.2				wnt1-cDC primed OTI	2419.32	850.86	2422.77	2298.55	842.28	632.4
	22823.8	60967.2																							DAY 25
	12989.6	130980																						CTL	1227.42	1449.24	1050.86	762.157	879.469
	98363.8	234658															DAY 28							OTI	0	0	0	0	0
	17603	127073														empty-cDC primed OTI	765.73	844.37	1963	125.77				empty cDCS+OTI	0	0	0	520.397	297.051	882.675
	1943.93	261630														wnt1-cDC primed OTI	3397.04	1117.04	3339.84	2969.12	2242.99	818.86		wnt1 cDCS+OTI	3127.47	1213.71	0	560.952	1286.31	1378.08	722.865
	142956	109836
	50562.6	134832
		510048
b-cat (CD8)	empty	wnt1
	29.5	22.1
	37.4	35.6
	41.5	21.7
	24.9	28.7
	24.4	20.9
	29.8	23.6

## Sheet: Figure 6
Figure 6A				Figure 6C					Figure 6D			Figure 6E						Figure 6F
MTT	siCTL	siWNT1		WNT1 MFI	siCTL	siWNT1			b-cat cDCs	siCTL	siWNT1	tumor burden	siCTL	DEC+I/C siCTL	siWNT1	DEC+I/C siWNT1		tumor burden	siCTL	siWNT1
absorbance	1.0509	1.018			1163	490				54.3	33.5		3363644	643253	1645711	95202			1.468	0.64
	1.0231	0.9225			916	679				63.7	24.5		1959699	374130	519723	34350.4			3.46	0.396
	1.1502	1.0069			776	646				47.1	24.2		3642957	34789.7	601944	17465.8			2.496	1.568
	1.0438	0.9001			921	615				48.6	35.8		2196509	11719.2	86406.9	12656.5			1.728	1.64
	1.0825	0.9731			783	598				48	46.3		910445	593357	1042690	3313.87			2.268	0.896
	1.1429	1.0602			640					47.1	27.4		2339823	158223	103400	5856.18			4.336	0.536
													4859428	448127	1241037	92133.8			2.88	1.256
													637579	494106	633552	65547.5
													1821774			241886
												tumor burden	siCTL	siCTL+Flt3	siWNT1_Flt3			Cd8 (absol. No)	siCTL	siWNT1
													541378	360254	171774				984.362	6405.75
													249518	374119	139637				2553.46	3286.22
													418966	116006	39293.5				2810.66	4243.82
													775236	329905	2202.51				1682.74	4950.84
													256469	221938	2136.4				1380.76	2038.19
													205103						1251.64	3070.89
																				3680.14
																				2428.88
																				1906.79
																		b-cat (%cDCs)	siCTL	siWNT1
																			8.33	5.88
																			17.4	15
																			15.6	10
																			15.1	17.1
																			11.8	7.76
																			20	4.48
																			16.3	5.56
																				12.9
																				3.94

## Sheet: Figure 7
Figure 7B

## Sheet: Suppl. Fig 3 
Suppl. Figure 3

## Sheet: Suppl. Fig 4 
Suppl. Figure 4
Wnt1 (pg/ml)	empty	wnt1
	1128	2313.8
	1108.9	2239
	1645	2895
	1760	2645

## Sheet: Suppl. Fig 6 
Suppl. Figure 6A				Suppl. Figure 6B							Suppl. Figure 6C
MTT assay	empty	wnt1		tumor burden	empty	wnt1					CD8/ Fula	empty	wnt1
absolbance	1.7322	1.4516			126443	229650						2.00489	1.69749
	1.5705	1.52793			238067	576499						0.969574	0.926962
	1.7438	1.71423			118810	720664						2.71987	1.37927
	1.7457	1.81224			374363	1156963						2.06355	0.826617
	1.4298	1.5827
	1.6169	1.7856
											CD44 (%CD8)	empty	wnt1
												82.1	87.4
												89.3	72.3
												79	67.3
												88.4	69

## Sheet: Suppl. Fig 7 
Suppl. Figure 7C
cDC1 (%live)	empty	wnt1
	0.016	0.016
	0.028	0.027
	0.024	0.017
	0.015	0.027
	0.039	0.039
	0.019	0.025
	0.00684	0.023
		0.000714
cDC2 (%live)	empty	wnt1
	0.065	0.046
	0.12	0.058
	0.078	0.056
	0.084	0.14
	0.12	0.076
	0.12	0.062
	0.13	0.13
		0.015
moDCs (%live)	empty	wnt1
	8.43	7.09
	6.72	8.75
	11.7	9.15
	5.8	7.93
	10.1	6.48
	7.81
pDCs (%live)	empty	wnt1
	0.001155	0.000901
	0.000317	0.000553
	0.001117	0.000741
	0.000736	0.00044
	0.001152	0.002149
	0.002471	0.00038
	0.000378	0.000132

[truncated: 8 more sheets: Suppl. Fig 9 , Suppl. Fig 10, Suppl. Fig 11, Suppl. Fig 12 , Suppl. Fig 13 , Suppl. Fig 14 , Suppl. Fig 15 , Suppl. Fig 17 ]
